# Supplementary material for: Prevalence, Risk Factors, and Relationship between Reproductive Performance and the Presence of Antibodies against Coxiellosis in Dairy Farm Milk Tanks in the Northwest of Spain
Source: Animals (Basel). 2024 Jan 23;14(3):367. doi: 10.3390/ani14030367 (PMC10854522; doi:10.3390/ani14030367)
Supplement: Supplementary file 1 [file animals-14-00367-s001.zip]

Archive with 1 entries (1 files):
- animals-2783704-supplementary.pdf
